# Supplementary material for: Development of Chemometric Models Based on a LC-qToF-MS Approach to Verify the Geographic Origin of Virgin Olive Oil
Source: Foods. 2021 Feb 23;10(2):479. doi: 10.3390/foods10020479 (PMC7926913; doi:10.3390/foods10020479)
Supplement: Supplementary file 1 [file foods-10-00479-s001.zip]

Archive with 1 entries (1 files):
- foods-1097784-supplementary.pdf
